# Supplementary material for: The sensory gene repertoire of deep-sea hydrothermal shrimp
Source: PLoS One. 2026 Jul 15;21(7):e0354016. doi: 10.1371/journal.pone.0354016 (PMC13372173; doi:10.1371/journal.pone.0354016)
Supplement: S2 Table — (XLSX) [file pone.0354016.s007.xlsx]

## Sheet: R. exoculata
		Expression levels (TPM)
	Gene ID	A1 MF	A1 LF	A2	Mxp2,3 / P1	P5	Abd M
	RexoCSP1	1.913	3.552	0.245	0.632	2.291	3.796
	RexoCSP2.1	447.821	360.685	997.8	437.791	263.701	0.931
	RexoCSP2.2	0	0	0	0	0.118	0
	RexoCSP3	3.834	2.077	2.138	283.642	2.119	0.113
	RexoCSP4	0.216	0.11	0	0	0.581	0
	RexoCSP5	35.518	18.191	5.38	42.961	162.155	0
	RexoCSP6	2727.828	1370.352	5683.165	5105.195	10415.543	4.883
	RexoCSP7	0	0	3.636	3.79	12.423	0
	RexoNPC2_1	2.498	0.381	1.831	53.333	14.972	0
	RexoNPC2_2	103.472	142.694	52.207	41.355	49.434	17.174
	RexoNPC2_3.1	0	0	0	1.086	0	0
	RexoNPC2_3.2	0	0	0	6.771	0	0
	RexoNPC2_3.3	0	0	0	4.998	0	0
	RexoNPC2_4	0	0	0	0	0.054	1.623
	RexoNPC2_5	0	0	0	0	0	5.701
	RexoGR1	0	0	0	0	0.086	0
	RexoGR2	0.352	0	0	0.122	0.075	0
	RexoIR00-17_1	0.144	0.093	0	0	0.108	0
	RexoIR00-17_10	0	0.466	0	0	0	0
	RexoIR00-17_11	0	0.331	0	0	0	0
	RexoIR00-17_12	0	0.322	0	0	0	0
	RexoIR00-17_13	0	1.382	0	0	0	0
	RexoIR00-17_14	0	1.068	0	0	0	0
	RexoIR00-17_15	0	0.687	0	0	0	0
	RexoIR00-17_16	0	0.576	0	0	0	0
	RexoIR00-17_17	0	0.39	0	0	0	0
	RexoIR00-17_18	0	2.687	0	0	0	0
	RexoIR00-17_19	0	1.729	0	0.211	0	0
	RexoIR00-17_2	0	0.814	0	0	0	0
	RexoIR00-17_20	0	1.017	0	0	0	0
	RexoIR00-17_21	0	0.492	0	0	0	0
	RexoIR00-17_22	0	0.89	0	0	0	0
	RexoIR00-17_23	0	0.153	0	0	0	0
	RexoIR00-17_24	0	0.721	0	0	0	0
	RexoIR00-17_25	0	1.221	0	0	0	0
	RexoIR00-17_26	0	0.441	0	0	0	0
	RexoIR00-17_27	0	0.602	0	0	0	0
	RexoIR00-17_28	0	0.542	0	0	0	0
	RexoIR00-17_29	0	0.576	0	0	0	0
	RexoIR00-17_3	0	0.627	0	0	0	0
	RexoIR00-17_30	0	0.661	0	0	0	0
	RexoIR00-17_31	0	0.729	0	0	0	0
	RexoIR00-17_32	0	0.17	0	0	0	0
	RexoIR00-17_33	0	0.619	0	0	0	0
	RexoIR00-17_34	0	0.407	0	0	0	0
	RexoIR00-17_35	0	0.551	0	0	0	0
	RexoIR00-17_36	0	1.28	0	0	0	0
	RexoIR00-17_37	0	0.839	0	0	0	0
	RexoIR00-17_38	0	0.178	0	0	0	0
	RexoIR00-17_39	0	2.484	0	0	0	0
	RexoIR00-17_4	0	1.093	0	0	0	0
	RexoIR00-17_40	0	0.144	0	0	0	0
	RexoIR00-17_41	0	0.288	0	0	0	0
	RexoIR00-17_42	0	0.288	0	0	0	0
	RexoIR00-17_5	0	0.415	0	0	0	0
	RexoIR00-17_6	0	0.314	0	0	0	0
	RexoIR00-17_7	0	0.458	0	0	0	0
	RexoIR00-17_8	0	0.237	0	0	0	0
	RexoIR00-17_9	0	0.407	0	0	0	0
	RexoIR18-20_1	0.344	0	0	0	2.001	0
	RexoIR18-20_2	0	0	0	0	0.086	0
	RexoIR18-20_3	0.152	0.034	0	0.055	0.237	0
	RexoIR18-20_4	0.328	0.483	0	0	0.022	0
	RexoIR18-20_5	0.168	0.229	0	0	0.022	0
	RexoIR18-20_6	0	1.382	0	0	0	0
	RexoIR18-20_7	0.064	0	0	0	0.151	0
	RexoIR18-20_8	0	0.831	0	0	0	0
	RexoIR21-26_1	0	1.127	0	0	0	0
	RexoIR21-26_10	0	0.729	0	0	0	0
	RexoIR21-26_11	0	1.721	0	0	0	0
	RexoIR21-26_12	0	1.127	0	0	0	0
	RexoIR21-26_13	0	0.517	0	0	0	0
	RexoIR21-26_14	0	0.466	0	0	0	0
	RexoIR21-26_15	0	1.178	0	0	0	0
	RexoIR21-26_16	0	0.551	0	0	0	0
	RexoIR21-26_17	0	1.992	0	0	0	0
	RexoIR21-26_18	0.312	0.415	0	0	0.333	0
	RexoIR21-26_19	0.136	0.178	0	0.033	0.043	0
	RexoIR21-26_2	0	1.543	0	0	0	0
	RexoIR21-26_20	0	0.458	0	0.122	0.032	0
	RexoIR21-26_21	0	1.195	0	0	0	0
	RexoIR21-26_22	0	0.975	0	0	0	0
	RexoIR21-26_23	0	1.653	0	0	0	0
	RexoIR21-26_24	0	0.076	0	0	0	0
	RexoIR21-26_25	0	0.229	0	0.066	0	0
	RexoIR21-26_26	0	0	0	0.31	0.215	0
	RexoIR21-26_27	0	1.093	0	0	0	0
	RexoIR21-26_28	0	0.593	0	0	0	0
	RexoIR21-26_29	0	0.271	0	0	0	0
	RexoIR21-26_3	0	0.085	0	0	0	0
	RexoIR21-26_30	0	0.432	0	0	0	0
	RexoIR21-26_4	0	0.873	0	0	0	0
	RexoIR21-26_5	0	1.077	0	0	0	0
	RexoIR21-26_6	0	0.441	0	0	0	0
	RexoIR21-26_7	0	0.636	0	0	0.011	0
	RexoIR21-26_8	0	1.789	0	0	0	0
	RexoIR21-26_9	0	0.568	0	0	0	0
	RexoIR21a	0	0.263	0	0	0.032	0
	RexoIR25a	0.064	2.06	0	0.022	0.086	0
	RexoIR27-28_1	0	0.678	0	0	0	0
	RexoIR27-28_2	0	0.839	0	0	0	0
	RexoIR29-31_1	0	1.221	0	0	0	0
	RexoIR29-31_10	0	2.484	0	0	0	0
	RexoIR29-31_11	0	0.568	0	0	0.022	0
	RexoIR29-31_12	0	0.576	0	0	0	0
	RexoIR29-31_13	0	1.093	0	0	0	0
	RexoIR29-31_14	0	1.119	0	0	0.043	0
	RexoIR29-31_15	0	1.602	0	0	0	0
	RexoIR29-31_16	0	0.619	0	0	0	0
	RexoIR29-31_17	0.088	0.339	0	0	0	0
	RexoIR29-31_2	0	0.958	0	0	0	0
	RexoIR29-31_3	0	0.39	0	0	0	0
	RexoIR29-31_4	0	0.822	0	0	0	0
	RexoIR29-31_5	0	0.203	0	0	0	0
	RexoIR29-31_6	0	0.678	0	0	0	0
	RexoIR29-31_7	0	1.56	0	0	0	0
	RexoIR29-31_8	0	0.559	0	0	0	0
	RexoIR29-31_9	0	0.865	0	0	0	0
	RexoIR33_1	0	1.839	0	0	0	0
	RexoIR33_2	0	1.483	0	0	0	0
	RexoIR35-36_1	0	1.221	0	0	0	0
	RexoIR35-36_2	0.408	0.237	0	0	0.161	0
	RexoIR35-36_3	0.496	0.093	0	0	0.151	0
	RexoIR35-36_4	0	0.78	0	0	0	0
	RexoIR37-41_1	0.128	0.153	0	0	0	0.226
	RexoIR37-41_10	0	1.017	0	0	0	0
	RexoIR37-41_2	0	1.026	0	0	0	0
	RexoIR37-41_3	0	1.043	0	0	0	0
	RexoIR37-41_4	0	1.161	0	0	0	0
	RexoIR37-41_5	0.144	0.687	0.044	0.011	0.108	0
	RexoIR37-41_6	0	1.06	0	0	0	0
	RexoIR37-41_7	0	1.246	0	0	0	0
	RexoIR37-41_8	0	0.195	0	0	0	0
	RexoIR37-41_9	0.224	0.305	0	0	0	0.071
	RexoIR40a_1	0	0.008	0	0	0	0
	RexoIR40a_10	0	0.899	0	0	0	0
	RexoIR40a_11	0	0.593	0	0	0.022	0
	RexoIR40a_12	0.264	0	0	0	0.183	0
	RexoIR40a_13	0.296	0.585	0	0	0	0
	RexoIR40a_14	0	0.559	0	0	0	0
	RexoIR40a_15	0	0.763	0	0	0	0
	RexoIR40a_16	0	0.559	0	0	0	0
	RexoIR40a_17	0	0.458	0	0	0	0
	RexoIR40a_18	0	0.161	0	0	0	0
	RexoIR40a_19	0	0.992	0	0	0	0
	RexoIR40a_2	0	0	0.903	0	0	0
	RexoIR40a_20	0	0.721	0	0	0.011	0
	RexoIR40a_21	0	0.899	0	0	0	0
	RexoIR40a_22	0	1.373	0	0	0	0
	RexoIR40a_23	0	1.577	0	0	0	0
	RexoIR40a_24	0	0.432	0	0	0	0
	RexoIR40a_25	0	1.204	0	0	0	0
	RexoIR40a_26	0	1	0	0	0	0
	RexoIR40a_27	0	0.899	0	0	0	0
	RexoIR40a_28	0	1	0	0	0	0
	RexoIR40a_29	0	1.916	0	0	0	0
	RexoIR40a_3	0	0.466	0	0	0	0
	RexoIR40a_30	0	3.611	0	0	0	0.028
	RexoIR40a_31	0	0.975	0	0	0	0
	RexoIR40a_32	0	1.06	0	0	0	0
	RexoIR40a_33	0	2.45	0	0	0	0
	RexoIR40a_34	0	0.797	0.219	0	0	0
	RexoIR40a_35	0	1.068	0	0	0	0
	RexoIR40a_36	0	0.67	0	0	0	0
	RexoIR40a_37	0	0.585	0	0	0	0
	RexoIR40a_38	0	0.509	0	0	0	0.056
	RexoIR40a_39	0	0.67	0	0.177	0	0
	RexoIR40a_4	0	0.11	0	0.089	0.022	0
	RexoIR40a_40	0	0.593	0	0	0	0
	RexoIR40a_41	0	0.22	0	0	0	0.028
	RexoIR40a_42	0	1.348	0	0	0	0
	RexoIR40a_43	0	3.331	0	0	0	0
	RexoIR40a_44	0	0.568	0	0	0	0
	RexoIR40a_45	0	0.814	0	0	0	0
	RexoIR40a_46	0	2.119	0	0	0	0
	RexoIR40a_47	0	1.526	0	0	0	0
	RexoIR40a_48	0	1.992	0	0	0	0
	RexoIR40a_49	0	1.034	0	0	0	0
	RexoIR40a_5	0	0.136	0	0	0	0
	RexoIR40a_50	0	1.594	0	0	0	0
	RexoIR40a_51	0	0.966	0	0	0	0
	RexoIR40a_52	0	1.526	0	0	0	0
	RexoIR40a_53	0	0.415	0	0	0	0
	RexoIR40a_54	0	0.899	0	0	0	0
	RexoIR40a_55	0	0.449	0	0	0	0
	RexoIR40a_56	0	0.61	0	0	0	0
	RexoIR40a_57	0	1.627	0	0	0	0
	RexoIR40a_58	0	0.356	0	0	0	0
	RexoIR40a_59	0	0.22	0	0	0	0
	RexoIR40a_6	0	0.763	0	0.388	0	0
	RexoIR40a_60	0	0.364	0	0	0	0
	RexoIR40a_61	0	1.263	0	0	0	0
	RexoIR40a_62	0	0	0	0	0	0
	RexoIR40a_63	0	1.034	0	0	0	0
	RexoIR40a_64	0	1.483	0	0	0	0
	RexoIR40a_65	0	1.526	0	0	0	0
	RexoIR40a_66	0	0.348	0	0	0	0
	RexoIR40a_67	0	0.407	0	0	0	0
	RexoIR40a_68	0	0.517	0	0	0	0
	RexoIR40a_69	0	0	0	0	0	0
	RexoIR40a_7	0	0.212	0	0	0	0
	RexoIR40a_70	0	1.916	0	0	0	0
	RexoIR40a_71	0	0.797	0	0	0	0
	RexoIR40a_72	0	0.424	0	0	0	0
	RexoIR40a_73	0	2.009	0	0	0	0
	RexoIR40a_74	0	0.661	0	0	0	0
	RexoIR40a_75	0	0.551	0	0	0	0
	RexoIR40a_76	0	0.373	0	0	0	0
	RexoIR40a_77	0	0.203	0	0	0	0
	RexoIR40a_78	0	0.975	0	0	0	0
	RexoIR40a_79	0	1.806	0	0	0	0
	RexoIR40a_8	0	0	0	0	0	0
	RexoIR40a_80	0	1.458	0	0	0	0
	RexoIR40a_81	0	0.551	0	0	0	0
	RexoIR40a_82	0	0.602	0	0	0	0
	RexoIR40a_83	0	0.966	0	0	0	0
	RexoIR40a_84	0	0.542	0	0	0	0
	RexoIR40a_85	0	0.085	0	0.255	0	0
	RexoIR40a_86	0	0.305	0	0.188	0.28	0
	RexoIR40a_87	0	0.61	0	0	0	0
	RexoIR40a_88	0	0.449	0	0	0.022	0
	RexoIR40a_89	0	0.932	0	0	0	0
	RexoIR40a_9	0	1.644	0	0	0	0
	RexoIR40a_90	0.288	0	0	0	0	0
	RexoIR40a_91	0	0.492	0	0	0	0
	RexoIR40a_92	0	1.06	0	0	0	0
	RexoIR40a_93	0	0.441	0	0	0	0
	RexoIR40a_94	0	0.89	0	0	0	0
	RexoIR42-45_1	0	0.602	0	0	0	0.071
	RexoIR42-45_10	0	0.398	0	0	0.043	0
	RexoIR42-45_11	0	1.119	0	0	0	0
	RexoIR42-45_12	0	1.026	0	0	0	0
	RexoIR42-45_13	0	0.856	0	0	0	0
	RexoIR42-45_14	0	1.119	0	0	0	0
	RexoIR42-45_15	0	1.433	0	0	0	0
	RexoIR42-45_16	0	0.721	0	0	0	0
	RexoIR42-45_17	0	0.814	0	0	0	0.014
	RexoIR42-45_18	0	0.737	0	0	0	0
	RexoIR42-45_19	0	0.373	0	0	0	0
	RexoIR42-45_2	0	0.89	0	0	0	0
	RexoIR42-45_20	0	1.678	0	0	0	0
	RexoIR42-45_21	0	0.619	0	0	0	0
	RexoIR42-45_22	0	1.373	0	0	0	0
	RexoIR42-45_23	0	0.848	0	0	0	0
	RexoIR42-45_24	0	0.61	0	0	0.075	0
	RexoIR42-45_25	0	0.856	0	0	0	0
	RexoIR42-45_26	0	1.416	0	0	0	0
	RexoIR42-45_27	0	1.043	0	0.111	0	0
	RexoIR42-45_28	0.024	1.238	0	0	0	0.028
	RexoIR42-45_29	0.024	0.458	0	0.122	0	0
	RexoIR42-45_3	0	1.848	0	0	0	0
	RexoIR42-45_30	0	0.186	0	0.066	0.054	0
	RexoIR42-45_31	0	0.924	0	0	0.011	0.042
	RexoIR42-45_32	0.52	0	0	0	0	0
	RexoIR42-45_33	0	2.45	0	0	0	0
	RexoIR42-45_34	0	1.06	0	0	0	0
	RexoIR42-45_35	0	0.424	0	0	0	0
	RexoIR42-45_36	0	0.661	0	0	0	0
	RexoIR42-45_37	0	0.932	0	0	0	0
	RexoIR42-45_38	0	0.136	0	0	0.097	0
	RexoIR42-45_39	0	1.144	0	0	0	0
	RexoIR42-45_4	0	0.407	0	0	0	0
	RexoIR42-45_40	0	1.034	0	0	0	0
	RexoIR42-45_41	0	0	0	0	0.226	0.141
	RexoIR42-45_5	0	0.848	0	0	0	0
	RexoIR42-45_6	0	0.915	0	0	0	0
	RexoIR42-45_7	0	1.085	0	0	0	0
	RexoIR42-45_8	0	1.026	0	0	0	0
	RexoIR42-45_9	0	0.585	0	0	0	0
	RexoIR46-49_1	0	0.568	0	0	0	0
	RexoIR46-49_10	0	0.551	0	0	0	0
	RexoIR46-49_11	0.32	0.051	0	0	0.022	0
	RexoIR46-49_12	0.184	0.915	0	0	0	0
	RexoIR46-49_13	0	1.136	0	0	0	0
	RexoIR46-49_14	0	0.78	0	0	0	0
	RexoIR46-49_15	0	2.501	0	0	0	0
	RexoIR46-49_16	0	0.246	0	0	0	0
	RexoIR46-49_17	0	0.39	0	0	0	0
	RexoIR46-49_18	0	0.381	0	0	0.108	0
	RexoIR46-49_19	0	0.424	0	0	0	0
	RexoIR46-49_2	0	0.797	0	0	0	0
	RexoIR46-49_20	0	0.288	0	0	0	0
	RexoIR46-49_21	0	0.492	0	0	0	0
	RexoIR46-49_22	0	0.542	0	0	0	0
	RexoIR46-49_23	0	0.61	0	0	0	0
	RexoIR46-49_24	0	0.373	0	0	0	0
	RexoIR46-49_25	0	0.729	0	0	0	0
	RexoIR46-49_26	0	0.373	0	0	0	0
	RexoIR46-49_27	0	1.144	0	0	0	0.085
	RexoIR46-49_28	0.064	1.043	0	0	0	0.071
	RexoIR46-49_29	0.016	0.314	0	0.089	0.194	0
	RexoIR46-49_3	0	0.415	0	0	0	0
	RexoIR46-49_30	0	0	0	0.166	0.215	0
	RexoIR46-49_31	0	1.382	0	0	0	0
	RexoIR46-49_32	0	0.746	0	0	0	0
	RexoIR46-49_33	0.945	2.204	0.105	0	0	0
	RexoIR46-49_34	0.28	0.941	0	0	0.032	0
	RexoIR46-49_35	0	3.501	0	0	0.032	0.141
	RexoIR46-49_36	0.032	0.771	0	0	0	0
	RexoIR46-49_37	0	0.983	0	0	0	0
	RexoIR46-49_38	0	0.941	0	0	0	0
	RexoIR46-49_39	0	0.373	0	0	0	0
	RexoIR46-49_4	0.784	0	0	0	0.043	0
	RexoIR46-49_40	0	0.153	0	0	0	0
	RexoIR46-49_41	0	1.161	0	0	0	0
	RexoIR46-49_42	0	0.695	0	0	0	0
	RexoIR46-49_43	0	0.687	0.105	0	0.011	0
	RexoIR46-49_44	0	2.424	0	0	0	0
	RexoIR46-49_45	0	0.78	0	0	0	0
	RexoIR46-49_46	0	1.772	0	0	0	0
	RexoIR46-49_47	0	1.365	0	0	0	0
	RexoIR46-49_48	0	0.5	0	0	0	0
	RexoIR46-49_49	0	1.178	0	0	0	0
	RexoIR46-49_5	0	0	0	0	0.097	0
	RexoIR46-49_50	0.16	0.475	0	0	0.043	0
	RexoIR46-49_51	0	0.229	0	0	0	0
	RexoIR46-49_52	0.544	0	0	0.488	0.118	0
	RexoIR46-49_53	0	0.339	0	0	0	0
	RexoIR46-49_54	0	1.509	0	0	0	0
	RexoIR46-49_55	0	0.483	0	0	0	0
	RexoIR46-49_56	0	0.61	0	0	0	0
	RexoIR46-49_57	0	0.89	0	0	0	0
	RexoIR46-49_6	0	0.619	0	0	0	0
	RexoIR46-49_7	0	2.526	0	0	0	0
	RexoIR46-49_8	0	1.763	0	0	0	0
	RexoIR46-49_9	0	0.381	0	0	0	0
	RexoIR51-62_1	0	0.653	0	0	0	0
	RexoIR51-62_10	0	0.526	0	0	0	0
	RexoIR51-62_11	0	1.043	0	0	0	0
	RexoIR51-62_12	0.12	1.314	0	0.089	0.022	0.042
	RexoIR51-62_13	0	0.517	0	0	0	0
	RexoIR51-62_14	1.481	1.924	1.288	0	0.086	0
	RexoIR51-62_15	0.937	0.754	1.104	0	0.065	0
	RexoIR51-62_16	0.784	1.458	0	0	0.065	0
	RexoIR51-62_17	0	2.831	0	0	0	0
	RexoIR51-62_18	0.048	1.839	0	0	0	0
	RexoIR51-62_19	0	1.704	0	0	0	0
	RexoIR51-62_2	0	0.737	0	0	0	0
	RexoIR51-62_20	0	1.848	0	0	0	0
	RexoIR51-62_21	0	3.425	0	0	0	0.593
	RexoIR51-62_22	0	0.644	0	0	0	0
	RexoIR51-62_23	0	0.407	0	0	0	0
	RexoIR51-62_24	0	0.517	0	0	0	0
	RexoIR51-62_25	0	0.263	0	0	0	0
	RexoIR51-62_26	0.008	2.696	0	0	0	0
	RexoIR51-62_27	0	0.424	0	0.055	0	0
	RexoIR51-62_28	0	0.593	0	0	0	0
	RexoIR51-62_29	0	0.254	0	0	0	0
	RexoIR51-62_3	0	1.39	0	0	0	0
	RexoIR51-62_30	0	1.577	0	0	0	0
	RexoIR51-62_31	0	0.949	0	0	0	0
	RexoIR51-62_32	0	1.687	0	0	0	0
	RexoIR51-62_33	0.376	1.051	0	0	0	0
	RexoIR51-62_34	0.056	0.754	0	0	0	0
	RexoIR51-62_35	0	0.924	0	0	0	0
	RexoIR51-62_36	0	0.331	0	0	0	0
	RexoIR51-62_37	0	3.899	0	0	0	0
	RexoIR51-62_4	0.312	1.077	0	0	0	0
	RexoIR51-62_5	0	0.576	0	0	0	0
	RexoIR51-62_6	0	1.144	0	0	0	0
	RexoIR51-62_7	0.144	0.729	0	0	0	0
	RexoIR51-62_8	0	0.882	0	0	0	0
	RexoIR51-62_9	0	1.822	0	0	0	0
	RexoIR64_1	0	0.602	0	0.111	0.161	0
	RexoIR64_2	0	0.136	0	0	0.409	0
	RexoIR64_3	0	0.102	0	0.155	0.054	0
	RexoIR65-87_1	0	0.5	0	0	0.054	0
	RexoIR65-87_10	0	1.839	0	0	0	0
	RexoIR65-87_11	0.048	0.542	0.131	0.011	0.022	0
	RexoIR65-87_12	0	0.364	0	0	0	0
	RexoIR65-87_13	0	0.932	0	0	0	0
	RexoIR65-87_14	0	1.204	0	0	0	0
	RexoIR65-87_15	0	0.246	0	0	0	0
	RexoIR65-87_16	0.168	1.026	0	0.044	0.043	0
	RexoIR65-87_17	0	0.746	0	0	0	0
	RexoIR65-87_18	0.344	0.432	0.315	0.089	0.118	0
	RexoIR65-87_19	0	0.771	0	0	0	0
	RexoIR65-87_2	0	1.212	0	0	0	0
	RexoIR65-87_20	0	0.814	0.061	0	0	0
	RexoIR65-87_21	0	0.754	0	0	0	0
	RexoIR65-87_22	0	0.297	0	0	0	0
	RexoIR65-87_23	0	2.348	0	0	0	0
	RexoIR65-87_24	0	2.085	0	0	0	0
	RexoIR65-87_25	0	1.475	0	0	0	0
	RexoIR65-87_26	0	0.517	0	0	0	0
	RexoIR65-87_27	0	0.627	0	0	0.129	0
	RexoIR65-87_28	0	1.271	0	0	0	0
	RexoIR65-87_29	0	0.441	0	0	0	0
	RexoIR65-87_3	0	0.526	0	0	0	0
	RexoIR65-87_30	0.024	1.568	0	0	0	0
	RexoIR65-87_31	0	0.407	0	0	0	0
	RexoIR65-87_32	0	1.043	0	0	0	0
	RexoIR65-87_33	0	0.559	0	0	0	0
	RexoIR65-87_34	0	1.509	0	0	0.011	0
	RexoIR65-87_35	0	1.899	0	0	0	0
	RexoIR65-87_36	0	1.373	0	0	0	0
	RexoIR65-87_37	0	0.856	0	0	0	0
	RexoIR65-87_38	0	0	0	0	0	0
	RexoIR65-87_39	0	0.856	0	0	0	0
	RexoIR65-87_4	0	0	0	0.621	0	0
	RexoIR65-87_40	0	0.882	0	0	0	0
	RexoIR65-87_41	0.24	0.466	0	0	0.118	0
	RexoIR65-87_42	0	0.398	0	0	0	0
	RexoIR65-87_43	0	0.678	0	0	0	0
	RexoIR65-87_44	0	1.051	0	0	0	0
	RexoIR65-87_45	0	1.271	0	0	0	0
	RexoIR65-87_46	0	1.009	0	0	0	0
	RexoIR65-87_47	0	1.483	0	0	0	0.014
	RexoIR65-87_48	0	0.924	0	0	0	0
	RexoIR65-87_49	0	1.509	0	0	0.022	0
	RexoIR65-87_5	0	0.585	0	0	0	0
	RexoIR65-87_50	0	0.848	0	0	0	0
	RexoIR65-87_51	0	0.542	0	0	0	0
	RexoIR65-87_52	0	0.5	0	0	0	0
	RexoIR65-87_53	0	0.229	0	0	0	0
	RexoIR65-87_54	0	0	0	0	0.419	0
	RexoIR65-87_55	0	0.398	0	0	0	0
	RexoIR65-87_56	0	0.415	0	0	0	0
	RexoIR65-87_57	0	0.678	0	0	0	0
	RexoIR65-87_6	0	1.568	0	0	0	0
	RexoIR65-87_7	0	0.559	0	0	0	0
	RexoIR65-87_8	0	3.018	0	0	0	0
	RexoIR65-87_9	0	0	0	0	0	0
	RexoIR68a_1	0	0.526	0	0	0.054	0
	RexoIR68a_2	0.969	0.195	0	0	0	0
	RexoIR75_1	0.136	0	0	0	0.172	0
	RexoIR75_10	0.12	0.203	0	0	0.161	0
	RexoIR75_11	0.256	0	0	0	0	0
	RexoIR75_12	0.088	0	0	0	0.097	0
	RexoIR75_2	0.36	0.195	0	0	0.011	0
	RexoIR75_3	0.096	0.288	0	0.055	0.054	0
	RexoIR75_4	0.144	0	0	0	0.204	0
	RexoIR75_5	0	0	0	0	0.129	0
	RexoIR75_6	0	0.576	0	0	0	0
	RexoIR75_7	0.28	0.093	0	0	0.129	0
	RexoIR75_8	0.072	1.026	0.219	0	0.011	0.014
	RexoIR75_9	0.216	0.246	0.096	0.011	0.086	0
	RexoIR8a_1	0.36	0	0	0	0.129	0
	RexoIR8a_2	0.032	0.068	0	0	0.118	0
	RexoIR93a_1	0	2.407	0	0	0	0
	RexoIR93a_2	0	0.687	0	0	0	0
	RexoIR93a_3	0	0	0	0	0	0.268
	RexoIR93a_4	0	0.17	0	0	0	0
	RexoIR95_1	0	0.873	0	0	0	0
	RexoIR95_2	0	0.415	0	0	0	0
	RexoIR96_1	0	1.093	0	0	0	0
	RexoIR96_10	0	1.314	0	0	0	0
	RexoIR96_11	0	0.254	0	0	0	0
	RexoIR96_12	0	0.924	0	0.089	0.011	0
	RexoIR96_13	0	0.144	0	0	0.054	0
	RexoIR96_14	0	0.322	0	0	0	0
	RexoIR96_2	0.072	0.644	0	0	0	0
	RexoIR96_3	0	0.229	0	0	0	0
	RexoIR96_4	0	0.39	0	0	0	0
	RexoIR96_5	0.208	0.814	0	0	0	0
	RexoIR96_6	0	1.382	0	0	0	0
	RexoIR96_7	0	0.5	0	0	0.075	0
	RexoIR96_8	0	1.102	0	0	0	0
	RexoIR96_9	0	1.127	0	0	0	0
	RexoIav	0.328	0.068	0	0.122	0.183	0
	RexoIav	0.248	0.17	0	0.055	0.129	0
	RexoNan	0	0	0	0	0.172	0
	RexoNan	0	0.534	0	0	0	0
	RexoPain1	4.835	4.594	2.804	3.734	4.378	1.326
	RexoPain2	0.688	1.263	0.228	1.141	1.958	2.794
	RexoPain3	3.218	2.933	0.85	0.776	0.57	0.099
	RexoPkd2	24.783	18.208	8.193	3.812	8.884	0.085
	RexoPyr	0	0.161	0	0	0.075	0.056
	RexoTRP	0.056	0.051	0	0	0.043	0.31
	RexoTRPA.1	0.496	0.576	0.333	0.277	0.43	0.028
	RexoTRPA.2	0	0	0	0	0.161	0
	RexoTRPA1	0.224	0	0	0	0.097	0.141
	RexoTRPA1	0	0	0	0	0	0.452
	RexoTRPA1-like1	0.68	0.534	0.71	0.111	0.29	0.028
	RexoTRPA1-like2.1	0	0	0	0	0.075	0
	RexoTRPA1-like2.1	0	0	0	0	0.108	0
	RexoTRPA1-like2.1	0	0	0	0	0.108	0
	RexoTRPA1-like2.1	0	0	0	0	0.333	0
	RexoTRPA1-like2.2	0.168	0.288	0.307	0.344	0.764	0.55
	RexoTRPA1-like2.3	0	0	0	0	0.011	0.776
	RexoTRPA1-like2.3	0	0.025	0	0.1	0.022	0.649
	RexoTRPA1-like2.3	0	0	0	0	0	0.96
	RexoTRPA1-like2.3	0	0	0	0.033	0.054	0.339
	RexoTRPA1-like3	0	2.772	0	0	0	0
	RexoTRPA1-like3	0	5.272	0	0	0	0
	RexoTRPA1-like4	0.128	0.008	0.175	0.133	0.151	0
	RexoTRPA5	0.12	0.237	0.587	0	0.043	0.014
	RexoTRPA5-1	0.344	1	0	0.332	0.118	0
	RexoTRPA5-1	0.304	0.237	0.079	0.188	0.151	0.014
	RexoTRPA5-2.1	0.656	0.305	0	0.432	0.333	0
	RexoTRPA5-2.2	1.449	0.822	0.412	1.119	1.452	0.127
	RexoTRPApw	0.168	0.136	0.114	0.188	0.172	0.071
	RexoTRPApw	0.08	0	0	0.155	0.086	0.014
	RexoTRPgamma	0	0	0	0	0.118	0
	RexoTRPM	0.608	0.509	0.719	0.177	0.355	3.09
	RexoTRPM	0.6	0.542	0.438	0.454	1.033	3.175
	RexoTRPM.2	0	0	0	0.554	0	0
	RexoTRPMc	0.424	0	0	0	0	0
	RexoTRPMc	0	0	0	0	0.237	0
	RexoTRPMc	0.6	1.246	0	0.377	0.183	0
	RexoTRPMc.2	0.176	0.449	0	0.055	0.043	0

## Sheet: R. chacei
		Expression levels (TPM)
	Gene ID	A1	A2	Abd M
	RchaCSP1	2.885	2.686	8.045
	RchaCSP2	4.899	6.759	0.592
	RchaCSP3	52.45	10.236	0
	RchaCSP4	0.325	0	0
	RchaCSP5	367.047	276.409	0
	RchaCSP6	4.102	8.43	0
	RchaNPC2_1	4.888	0.101	0
	RchaNPC2_2	173.002	59.429	26.067
	RchaGR2	2.497	0	0
	RchaGR3	0.724	0	0
	RchaIR00-17_1	0.346	0	0
	RchaIR00-17_10	0.629	0	0
	RchaIR00-17_11	1.29	0	0
	RchaIR00-17_12	1.049	0	0
	RchaIR00-17_13	0.21	0	0
	RchaIR00-17_14	0.871	0	0
	RchaIR00-17_15	0.64	0	0
	RchaIR00-17_2	0.441	0	0
	RchaIR00-17_3	0.294	0	0
	RchaIR00-17_4	0.556	0	0
	RchaIR00-17_5	0.252	0	0
	RchaIR00-17_6	1.867	0	0
	RchaIR00-17_7	0.483	0	0
	RchaIR00-17_8	0.608	0	0
	RchaIR00-17_9	0.22	0	0
	RchaIR18-20_1	0.388	0	0
	RchaIR18-20_2	0.399	0	0
	RchaIR21-26_1	0.199	0.907	0
	RchaIR21-26_10	0.514	0	0
	RchaIR21-26_11	0.462	0	0
	RchaIR21-26_12	0.86	0	0
	RchaIR21-26_13	0.336	0	0
	RchaIR21-26_14	0.304	0	0
	RchaIR21-26_2	0.525	0	0
	RchaIR21-26_3	0.724	0	0
	RchaIR21-26_4	1.101	0	0
	RchaIR21-26_5	0.619	0	0
	RchaIR21-26_6	3.682	0	0
	RchaIR21-26_7	2.476	0	0
	RchaIR21-26_8	2.539	0	0
	RchaIR21-26_9	0.483	0	0
	RchaIR25a_1	0.776	0	0
	RchaIR25a_2	0.598	0	0
	RchaIR25a_3	1.332	0	0
	RchaIR25a_4	1.752	0	0
	RchaIR29-31_1	0.755	0	0
	RchaIR29-31_2	0.776	0	0
	RchaIR29-31_3	0.545	0	0
	RchaIR29-31_4	1.028	0.108	0
	RchaIR35-36_1	0.262	0	0
	RchaIR35-36_2	0.483	0	0
	RchaIR37-41_1	0	1.177	0
	RchaIR37-41_2	0.241	0	0.465
	RchaIR37-41_3	0.241	0	0
	RchaIR40a_1	1.364	0	0
	RchaIR40a_10	1.028	0	0
	RchaIR40a_11	0.556	0	0
	RchaIR40a_12	0.734	0	0
	RchaIR40a_13	0.587	0	0
	RchaIR40a_14	1.08	0	0
	RchaIR40a_15	0.776	0	0
	RchaIR40a_16	0.986	0	0
	RchaIR40a_17	0.514	0	0
	RchaIR40a_18	0.64	0	0
	RchaIR40a_19	0.409	0	0
	RchaIR40a_2	0.294	0	0
	RchaIR40a_20	1.762	0	0
	RchaIR40a_21	0.881	0	0
	RchaIR40a_22	0.525	0	0
	RchaIR40a_23	0.294	0	0
	RchaIR40a_24	1.007	0	0
	RchaIR40a_25	0.388	0	0
	RchaIR40a_26	0.986	0	0
	RchaIR40a_27	0	5.467	0
	RchaIR40a_28	0.734	0	0
	RchaIR40a_29	0.766	0	0
	RchaIR40a_3	0.692	0	0
	RchaIR40a_30	0.367	0	0
	RchaIR40a_31	0.241	0	0
	RchaIR40a_32	1.039	0	0
	RchaIR40a_33	0.734	0	0
	RchaIR40a_34	0.965	0	0
	RchaIR40a_35	0.336	0	0
	RchaIR40a_36	0.514	0	0
	RchaIR40a_4	0.808	0	0
	RchaIR40a_5	0.21	0	0
	RchaIR40a_6	0.273	0	0
	RchaIR40a_7	0.535	0	0
	RchaIR40a_8	0.283	0	0
	RchaIR40a_9	0.566	0	0
	RchaIR42-45_1	0.409	0	0
	RchaIR42-45_10	2.129	0	0
	RchaIR42-45_11	0.262	0	0
	RchaIR42-45_12	0.388	0	0
	RchaIR42-45_13	0.545	0	0
	RchaIR42-45_14	1.448	0	0
	RchaIR42-45_15	0.608	0	0
	RchaIR42-45_16	0.42	0	0
	RchaIR42-45_17	0.231	0	0
	RchaIR42-45_18	0.315	0	0
	RchaIR42-45_19	0.483	0	0
	RchaIR42-45_2	0.629	0	0
	RchaIR42-45_20	0.273	0	0
	RchaIR42-45_21	0.231	0	0
	RchaIR42-45_22	0.199	0	0
	RchaIR42-45_3	0.178	0	0
	RchaIR42-45_4	0.797	0	0
	RchaIR42-45_5	0.388	0	0
	RchaIR42-45_6	0.965	0	0
	RchaIR42-45_7	0.577	0	0
	RchaIR42-45_8	0.336	0	0
	RchaIR42-45_9	0.378	0	0
	RchaIR46-49_1	0.21	0	0
	RchaIR46-49_10	1.185	0	0
	RchaIR46-49_11	0.483	0	0
	RchaIR46-49_12	0.797	0	0
	RchaIR46-49_13	0.199	0	0
	RchaIR46-49_14	1.227	0	0
	RchaIR46-49_15	0.871	0	0
	RchaIR46-49_16	0.409	0	0
	RchaIR46-49_17	0.294	0	0
	RchaIR46-49_2	0.514	0	0
	RchaIR46-49_3	0.566	0	0
	RchaIR46-49_4	0.283	0	0
	RchaIR46-49_5	0.199	0	0
	RchaIR46-49_6	1.972	0	0
	RchaIR46-49_7	1.311	0	0
	RchaIR46-49_8	1.018	0	0
	RchaIR46-49_9	0.587	0	0
	RchaIR51-62_1	0.587	0	0
	RchaIR51-62_10	0.64	0	0
	RchaIR51-62_11	1.185	0	0
	RchaIR51-62_12	1.101	0	0
	RchaIR51-62_13	1.689	0	0
	RchaIR51-62_14	1.206	0	0
	RchaIR51-62_15	1.448	0	0
	RchaIR51-62_16	2.276	0	0
	RchaIR51-62_17	1.101	0	0
	RchaIR51-62_18	0.357	0	0
	RchaIR51-62_19	0.273	0	0
	RchaIR51-62_2	0.661	0	0
	RchaIR51-62_20	0.21	0	0
	RchaIR51-62_21	1.039	0	0
	RchaIR51-62_22	0.409	0	0
	RchaIR51-62_3	0.399	0	0
	RchaIR51-62_4	0.472	0	0
	RchaIR51-62_5	0.713	0	0
	RchaIR51-62_6	0.325	0	0
	RchaIR51-62_7	0.587	0	0
	RchaIR51-62_8	0.556	0	0
	RchaIR51-62_9	2.025	0	0
	RchaIR65-87_1	0.661	0	0
	RchaIR65-87_10	0.808	0	0
	RchaIR65-87_11	0.86	0	0
	RchaIR65-87_12	0.629	0	0
	RchaIR65-87_13	0.535	0	0
	RchaIR65-87_14	0.388	0.176	0
	RchaIR65-87_15	0.661	0	0
	RchaIR65-87_16	0.514	0	0
	RchaIR65-87_17	0.241	0	0
	RchaIR65-87_18	0.22	0	0
	RchaIR65-87_19	1.28	0	0
	RchaIR65-87_2	0.199	0	0
	RchaIR65-87_20	0.22	0	0
	RchaIR65-87_21	0.367	0	0
	RchaIR65-87_22	0	1.434	0
	RchaIR65-87_23	0.472	0	0
	RchaIR65-87_24	0.346	0	0
	RchaIR65-87_3	0.42	0	0
	RchaIR65-87_4	0.462	0	0
	RchaIR65-87_5	0.189	0	0
	RchaIR65-87_6	0.273	0	0
	RchaIR65-87_7	0.304	0	0
	RchaIR65-87_8	0.766	0	0
	RchaIR65-87_9	1.605	0	0
	RchaIR68a	1.668	0	0
	RchaIR75_1	0.661	0	0
	RchaIR75_2	0.577	0	0
	RchaIR75_3	1.122	0	0
	RchaIR75_4	0.315	0.264	0.07
	RchaIR75_5	0.21	0	0
	RchaIR75_6	0	0	1.818
	RchaIR93a_1	0.514	0	0
	RchaIR93a_2	0.22	0	0
	RchaIR95	0.178	0	0
	RchaIR96_1	0.535	0	0
	RchaIR96_2	0.472	0	0
	RchaIR96_3	0.315	0	0
	RchaIR96_4	0.294	0	0
	RchaIav	0.262	0	0
	RchaIav	0.273	0	0
	RchaIav	0.325	0	0
	RchaPain1	1.72	0.927	1.465
	RchaPain2	0.273	0.027	3.184
	RchaPain3	0.357	0	0.465
	RchaPkd2	8.759	2.219	0.141
	RchaTRPA	1.206	0	0
	RchaTRPA	1.07	1.556	0
	RchaTRPA1	0	0	0.465
	RchaTRPA1	0.42	0	0
	RchaTRPA1	0	0	0.423
	RchaTRPA1	1.154	0	0
	RchaTRPA1-like1	0.493	0	0
	RchaTRPA1-like1	0.566	0	0
	RchaTRPA1-like1	1.217	0.23	0.07
	RchaTRPA1-like1	0.336	0.44	0
	RchaTRPA1-like2.1	0	0	0.93
	RchaTRPA1-like2.2	0.378	0	0.493
	RchaTRPA1-like2.2	0.262	0	0.099
	RchaTRPA1-like2.2	0	0	0.507
	RchaTRPA1-like2.2	0	0	0.38
	RchaTRPA1-like2.3	0	3.437	0
	RchaTRPA1-like4	0.766	0	0
	RchaTRPA5-1	0.776	0	0
	RchaTRPA5-1	0.42	0	0
	RchaTRPA5-2.1	0.325	0	0
	RchaTRPA5-2.2	1.437	1.833	0
	RchaTRPA5-2.2	0.514	0	0
	RchaTRPA5-2.2	0.367	0	0
	RchaTRPA5-3	0.21	0	0
	RchaTRPA5-3	0.304	0.129	0
	RchaTRPA5-3	0.472	0	0
	RchaTRPApw	0.808	0	0
	RchaTRPApw	0	0	1.071
	RchaTRPApw	0.136	1.556	0
	RchaTRPM	0.703	0.311	2.452
	RchaTRPMc	0.231	0	0

## Sheet: A. markensis
		Expression levels (TPM)
	Gene ID	A1	A2	Abd M
	AmarCSP1	410.346	414.881	356.658
	AmarCSP2	808.834	128.369	131.203
	AmarCSP3	9.485	19.359	71.525
	AmarCSP4	0	0	0.624
	AmarCSP5.1	331.271	449.795	78.73
	AmarCSP5.2	48.676	0.076	0
	AmarCSP6	10.902	11.344	0
	AmarCSP7	0.099	12.786	0
	AmarNPC2_1	2.956	2.077	3.549
	AmarNPC2_2	154.799	77.397	29.259
	AmarNPC2_4	0.209	0	0.47
	AmarNPC2_5	0	0	15.531
	AmarGR1	0.692	0	0
	AmarGR2	0	3.965	0
	AmarIR00-17_1	0.528	0	0
	AmarIR00-17_10	0.44	0	0
	AmarIR00-17_11	1.088	0	0
	AmarIR00-17_12	0.385	0	0
	AmarIR00-17_13	0.55	0	0
	AmarIR00-17_14	0.253	0	0
	AmarIR00-17_15	0.462	0	0
	AmarIR00-17_16	0.692	0	0
	AmarIR00-17_17	1.165	0	0.278
	AmarIR00-17_18	1.78	0	0
	AmarIR00-17_19	0.341	0	0
	AmarIR00-17_2	0.593	0	0
	AmarIR00-17_20	0.44	0	0
	AmarIR00-17_21	0.593	0	0
	AmarIR00-17_22	0.495	0	0
	AmarIR00-17_23	0.44	0	0
	AmarIR00-17_24	1.506	0	0
	AmarIR00-17_25	0.374	0	0
	AmarIR00-17_26	0.604	0	0
	AmarIR00-17_27	0.297	0	0
	AmarIR00-17_28	0	3.595	0
	AmarIR00-17_3	0.462	0	0.508
	AmarIR00-17_4	0.198	0	1.353
	AmarIR00-17_5	0.187	0	0
	AmarIR00-17_6	0.571	0	0
	AmarIR00-17_7	0.363	0	0
	AmarIR00-17_8	0.11	0	1.247
	AmarIR00-17_9	0.242	0	0
	AmarIR18-20_1	0.44	0	0
	AmarIR18-20_2	0.154	0	0
	AmarIR18-20_3	0.22	0	0.24
	AmarIR18-20_4	0.264	0	0
	AmarIR21-26_1	0.923	0	0
	AmarIR21-26_10	0.275	0	0
	AmarIR21-26_11	1.583	0	0
	AmarIR21-26_12	0.835	0	0
	AmarIR21-26_13	0.363	0	0
	AmarIR21-26_14	1.802	0	0
	AmarIR21-26_15	0.593	0	0
	AmarIR21-26_16	1.253	0	0
	AmarIR21-26_17	0.769	0	0
	AmarIR21-26_18	0.275	0	0
	AmarIR21-26_19	0.418	0	0
	AmarIR21-26_2	1.649	0	0
	AmarIR21-26_3	1.396	0	0
	AmarIR21-26_4	0.209	0	0
	AmarIR21-26_5	0.297	0	0
	AmarIR21-26_6	0.539	0	0.595
	AmarIR21-26_7	0.78	0	0
	AmarIR21-26_8	0.242	0	0
	AmarIR21-26_9	0.659	0	0
	AmarIR21a	0	0	0.48
	AmarIR25a	1.385	0	0
	AmarIR29-31_1	0.352	0	0
	AmarIR29-31_2	0.242	0	0
	AmarIR29-31_3	0.209	0	0
	AmarIR29-31_4	0.198	0	0
	AmarIR29-31_5	0.648	0	0.489
	AmarIR29-31_6	0.582	0	0
	AmarIR29-31_7	0.495	0	0
	AmarIR29-31_8	0.11	0	0.902
	AmarIR29-31_9	0.846	0	2.379
	AmarIR35-36_1	1.682	0	0
	AmarIR35-36_2	0.89	0	0
	AmarIR37-41_1	1.231	0	0
	AmarIR37-41_2	0.868	0	0
	AmarIR37-41_3	0.67	0	0
	AmarIR40a_1	1.066	0	0
	AmarIR40a_10	0.517	0	0
	AmarIR40a_11	0.835	0	0
	AmarIR40a_12	0.341	0	0
	AmarIR40a_13	0.67	0	0
	AmarIR40a_14	0.868	0	0
	AmarIR40a_15	0.912	0	0
	AmarIR40a_16	1.89	0	0
	AmarIR40a_17	0.319	0	0
	AmarIR40a_18	0.692	0	0
	AmarIR40a_19	0.703	0	0
	AmarIR40a_2	0.714	0	0
	AmarIR40a_20	0.341	0	0
	AmarIR40a_21	0.67	0	0
	AmarIR40a_22	0.539	0	0
	AmarIR40a_23	0.451	0	0
	AmarIR40a_24	0.528	0	0
	AmarIR40a_25	0.462	0	0
	AmarIR40a_26	1.297	0	0
	AmarIR40a_27	2.912	0	0.403
	AmarIR40a_28	0.253	0	0
	AmarIR40a_29	1.055	0	0.288
	AmarIR40a_3	0.352	0	0
	AmarIR40a_30	0.912	0	0.096
	AmarIR40a_31	0.385	0	0
	AmarIR40a_32	1.121	0	0
	AmarIR40a_33	0.561	0	0
	AmarIR40a_34	0.67	0	0
	AmarIR40a_35	2.055	0	0
	AmarIR40a_36	1.209	0	0
	AmarIR40a_37	0.967	0	0
	AmarIR40a_38	0.561	0	0
	AmarIR40a_39	2.693	0	0
	AmarIR40a_4	0.736	0	0
	AmarIR40a_40	0.495	0	0
	AmarIR40a_41	0.692	0	0
	AmarIR40a_42	0.341	0	0
	AmarIR40a_43	0.264	0	0
	AmarIR40a_44	0.571	0	0
	AmarIR40a_45	0.341	0	0
	AmarIR40a_5	1.846	0	0
	AmarIR40a_6	0	0	0.7
	AmarIR40a_7	0.462	0	0
	AmarIR40a_8	0.967	0	0
	AmarIR40a_9	0.901	0	0
	AmarIR42-45_1	1.671	0	0
	AmarIR42-45_10	0.813	0	0
	AmarIR42-45_11	0.319	0	0
	AmarIR42-45_12	1.231	0	0
	AmarIR42-45_13	0.308	0	0
	AmarIR42-45_14	0.703	0	0
	AmarIR42-45_15	0.539	0	0.144
	AmarIR42-45_16	0.703	0	0
	AmarIR42-45_17	0.539	0	0
	AmarIR42-45_18	0.813	0	0
	AmarIR42-45_19	0.297	0	0.163
	AmarIR42-45_2	0.286	0	0
	AmarIR42-45_20	0.659	0	1.18
	AmarIR42-45_21	0.868	0	0
	AmarIR42-45_22	0.407	0	0
	AmarIR42-45_23	0.275	0	0
	AmarIR42-45_24	1.374	0	0
	AmarIR42-45_25	0.517	0	0
	AmarIR42-45_26	0.67	0	0
	AmarIR42-45_27	1.802	0	0
	AmarIR42-45_28	0.626	0	0
	AmarIR42-45_3	1.33	0	0
	AmarIR42-45_4	0.308	0	0
	AmarIR42-45_5	0.604	0	0
	AmarIR42-45_6	0.132	0	0
	AmarIR42-45_7	0.44	0	0
	AmarIR42-45_8	0.396	0	0
	AmarIR42-45_9	0	0	0.863
	AmarIR46-49_1	0.451	0	0
	AmarIR46-49_10	0.22	0	0
	AmarIR46-49_11	0.363	0	0
	AmarIR46-49_12	0.418	0	0.47
	AmarIR46-49_13	0.473	0	0
	AmarIR46-49_14	0.703	0	0
	AmarIR46-49_15	2.517	0	0
	AmarIR46-49_16	0.835	0	0
	AmarIR46-49_17	1.011	0	0
	AmarIR46-49_18	1.758	0	0
	AmarIR46-49_19	1.165	0	0
	AmarIR46-49_2	0.835	0	0
	AmarIR46-49_20	0.813	0	0
	AmarIR46-49_21	0.923	0	0
	AmarIR46-49_22	0.297	0	0
	AmarIR46-49_23	1.286	0	0
	AmarIR46-49_24	1.33	0	0
	AmarIR46-49_25	0.407	0	0
	AmarIR46-49_26	0.253	0	0
	AmarIR46-49_27	0.429	0	0
	AmarIR46-49_28	0.824	0	0.46
	AmarIR46-49_29	1.242	0	0
	AmarIR46-49_3	0.099	0	0.221
	AmarIR46-49_30	0.429	0	0
	AmarIR46-49_31	0.396	0	0
	AmarIR46-49_32	0.626	0	0
	AmarIR46-49_33	0.341	0	0
	AmarIR46-49_34	0.835	0	0
	AmarIR46-49_4	0.242	0	0
	AmarIR46-49_5	0.22	0	0.969
	AmarIR46-49_6	1.143	0	0
	AmarIR46-49_7	1.275	0	0
	AmarIR46-49_8	0.44	0	0
	AmarIR46-49_9	0.604	0	0
	AmarIR51-62_1	0.846	0	0
	AmarIR51-62_10	0.319	0	0
	AmarIR51-62_11	0.615	0	0
	AmarIR51-62_12	0.582	0	0.767
	AmarIR51-62_13	1.044	0	0
	AmarIR51-62_14	0.923	0	0
	AmarIR51-62_15	0.242	0	0
	AmarIR51-62_16	0.176	0	0
	AmarIR51-62_17	0.571	0	0
	AmarIR51-62_18	0.418	0	0
	AmarIR51-62_19	0.604	0	0
	AmarIR51-62_2	0.835	0	0
	AmarIR51-62_20	0.55	0	0
	AmarIR51-62_21	0.451	0	0
	AmarIR51-62_22	0.473	0	0
	AmarIR51-62_23	0.561	0	0
	AmarIR51-62_24	1.11	0	0
	AmarIR51-62_25	0.396	0	0
	AmarIR51-62_26	1.868	0	0
	AmarIR51-62_27	0.209	0	0
	AmarIR51-62_28	1.077	0	0
	AmarIR51-62_29	0.341	0	0
	AmarIR51-62_3	0.561	0	0
	AmarIR51-62_30	0.198	0	0
	AmarIR51-62_31	0.297	0	0
	AmarIR51-62_4	0.967	0	0
	AmarIR51-62_5	0.286	0	0
	AmarIR51-62_6	0.473	0	0
	AmarIR51-62_7	0.506	0	0
	AmarIR51-62_8	0.462	0	0
	AmarIR51-62_9	0.681	0	0
	AmarIR64_1	1.506	0	0
	AmarIR64_2	0.571	0.579	0.624
	AmarIR65-87_1	0.253	0	0
	AmarIR65-87_10	0.824	0	0
	AmarIR65-87_11	0.626	0	0
	AmarIR65-87_12	0	0	0.528
	AmarIR65-87_13	0.385	0	0
	AmarIR65-87_14	0.275	0	0
	AmarIR65-87_15	0.451	0	0.336
	AmarIR65-87_16	0.363	0	0
	AmarIR65-87_17	0	0	0
	AmarIR65-87_18	0.659	0	0.173
	AmarIR65-87_19	2.715	0	0
	AmarIR65-87_2	1.055	0	0
	AmarIR65-87_20	1.022	0	0
	AmarIR65-87_21	1.11	0	0
	AmarIR65-87_22	0.846	0	0
	AmarIR65-87_23	0.571	0	0
	AmarIR65-87_24	0	0	0
	AmarIR65-87_25	0	3.168	0
	AmarIR65-87_26	0.528	0	0
	AmarIR65-87_27	0	0	1.775
	AmarIR65-87_28	0.813	0	0
	AmarIR65-87_29	0.418	0	0
	AmarIR65-87_3	0.407	0	0
	AmarIR65-87_30	1.11	0	0
	AmarIR65-87_31	0.835	0	0
	AmarIR65-87_4	0.352	0	0
	AmarIR65-87_5	0.506	0	0
	AmarIR65-87_6	0.341	0	0
	AmarIR65-87_7	0.813	0	0
	AmarIR65-87_8	0.418	0	0
	AmarIR65-87_9	0.165	0	0
	AmarIR68a	0.539	0	0
	AmarIR75_1	0.901	0	0
	AmarIR75_10	0.648	0	0
	AmarIR75_11	1.055	0	0
	AmarIR75_12	0.528	4.6	0
	AmarIR75_13	0.615	0	0
	AmarIR75_14	0.923	0	0
	AmarIR75_15	0	0	1.554
	AmarIR75_16	0.264	0	0
	AmarIR75_2	0.615	0	0
	AmarIR75_3	0.143	0	0.95
	AmarIR75_4	0	0	0.595
	AmarIR75_5	0	0	1.046
	AmarIR75_6	0.22	0	0
	AmarIR75_7	0	0	1.161
	AmarIR75_8	0.802	0	0
	AmarIR75_9	0.297	0	0
	AmarIR8a_1	0	0	0.681
	AmarIR8a_2	0	4.705	0.643
	AmarIR8a_3	0.626	0	0
	AmarIR8a_4	0.912	0	0
	AmarIR93a_1	0.561	0	0
	AmarIR93a_2	1.044	0	0
	AmarIR96_1	0.418	0	0
	AmarIR96_2	0.791	0	0
	AmarIR96_3	0.528	0	0
	AmarIR96_4	0.495	0	0
	AmarIR96_5	1.165	0	0
	AmarIR96_6	0.341	0	0
	AmarIR96_7	0.901	0	0
	AmarIav	0.275	0	0
	AmarIav	0.967	0	0
	AmarNan	0.352	0	0
	AmarPain1	4.187	0.417	1.832
	AmarPain2	0.846	0	1.084
	AmarPain2	0.593	0	2.216
	AmarPain3	2.088	0.74	0.767
	AmarPkd2	16.716	0.702	0.508
	AmarPkd2	0.198	0	0
	AmarTRPA	0.835	2.115	0
	AmarTRPA	0.517	0	0
	AmarTRPA1	0.363	0	0
	AmarTRPA1	0.374	0	0.854
	AmarTRPA1	0	0	0.902
	AmarTRPA1	0	16.39	0
	AmarTRPA1	0	0	0.873
	AmarTRPA1-2	0	0	1.142
	AmarTRPA1-2	0	0	0.672
	AmarTRPA1-like1	0.198	0	0.086
	AmarTRPA1-like1	0.67	0	0
	AmarTRPA1-like1	0.824	0.465	0
	AmarTRPA1-like1	1.286	0	0
	AmarTRPA1-like2.1	0	0	0.528
	AmarTRPA1-like2.1	0	0	0.614
	AmarTRPA1-like2.1	0.626	0.304	0
	AmarTRPA1-like2.1	2.506	2.997	0.403
	AmarTRPA1-like2.2	1.451	0	0.643
	AmarTRPA1-like2.2	0	0	2.772
	AmarTRPA1-like2.2	0.264	0.009	0.336
	AmarTRPA1-like2.2	0.187	1.224	0.662
	AmarTRPA1-like2.3	0	0	0.758
	AmarTRPA1-like2.3	0	0	0.796
	AmarTRPA1-like2.3	0	0	1.353
	AmarTRPA1-like2.3	0	0	1.046
	AmarTRPA1-like2.3	0	0	0.499
	AmarTRPA1-like2.3	0	0	0.835
	AmarTRPA1-like4	0.725	0	0
	AmarTRPA5	0.231	0	0.192
	AmarTRPA5	0	0.104	0
	AmarTRPA5	0.462	0	0
	AmarTRPA5	0.374	0	0
	AmarTRPA5-1	0.517	0	0
	AmarTRPA5-1	0.824	0	0.412
	AmarTRPA5-1	0.451	0	0.249
	AmarTRPA5-2.1	0.517	0	0.902
	AmarTRPA5-2.1	2.143	0	0
	AmarTRPA5-2.1	0.407	0.825	0.499
	AmarTRPA5-2.1	1.055	0	1.074
	AmarTRPA5-2.1	0.714	0	0.23
	AmarTRPA5-2.2	1.506	1.432	0.71
	AmarTRPA5-2.2	1.209	0.038	0.173
	AmarTRPA5-3	0	0	0.633
	AmarTRPA5-3	0.725	0	0
	AmarTRPApw	0	0	0.576
	AmarTRPApw	0	0.844	0.249
	AmarTRPApw	0.341	0	0.758
	AmarTRPM	0.824	0	0.412
	AmarTRPM	0	0	0
	AmarTRPM	0.407	0	0
	AmarTRPM	2.363	0.901	1.314

## Sheet: M. fortunata
		Expression levels (TPM)
	Gene ID	A1	A2	Abd M
	MforCSP2	40.581	46.191	3.633
	MforCSP4	1015.077	2893.733	1.949
	MforCSP6	2.903	4.045	4.091
	MforCSP7	1.432	1.446	0.65
	MforNPC2_1	0.606	0	0.738
	MforNPC2_2	166.101	185.265	27.336
	MforNPC2_4	0.37	0	0
	Mfor_IR00-17_1	0.999	0	0
	Mfor_IR00-17_10	1.015	0	0
	Mfor_IR00-17_11	1.259	0	0
	Mfor_IR00-17_12	1.503	0	0
	Mfor_IR00-17_13	0.747	0	0
	Mfor_IR00-17_14	1.385	0	0
	Mfor_IR00-17_15	0.354	0	0
	Mfor_IR00-17_16	0.669	0	0
	Mfor_IR00-17_17	0.22	0.155	0
	Mfor_IR00-17_18	1.44	0	0
	Mfor_IR00-17_19	0.433	0.31	0
	Mfor_IR00-17_2	0.393	0	0
	Mfor_IR00-17_20	0.881	0	0
	Mfor_IR00-17_21	1.07	0	0
	Mfor_IR00-17_22	0.921	0	0
	Mfor_IR00-17_23	0.716	0	0
	Mfor_IR00-17_24	1.4	0	0
	Mfor_IR00-17_25	0.598	0	0
	Mfor_IR00-17_26	0.873	0	0
	Mfor_IR00-17_27	1.495	0	0
	Mfor_IR00-17_28	0.417	0	0
	Mfor_IR00-17_29	0.291	0.353	0
	Mfor_IR00-17_3	0.181	0	0
	Mfor_IR00-17_30	0.645	0	0
	Mfor_IR00-17_31	1.149	0	0
	Mfor_IR00-17_32	1.235	0	0
	Mfor_IR00-17_33	0.936	0	0
	Mfor_IR00-17_34	0.582	0	0
	Mfor_IR00-17_35	0.661	0	0
	Mfor_IR00-17_36	1.29	0	0
	Mfor_IR00-17_37	0.637	0	0
	Mfor_IR00-17_38	0.85	0	0
	Mfor_IR00-17_39	0.747	0	0
	Mfor_IR00-17_4	1.322	0	0
	Mfor_IR00-17_40	0.921	0	0
	Mfor_IR00-17_41	1.282	0	0
	Mfor_IR00-17_42	1.935	0	0
	Mfor_IR00-17_43	0.393	0	0
	Mfor_IR00-17_44	0.441	0	0
	Mfor_IR00-17_45	1.778	0	0
	Mfor_IR00-17_46	2.415	0	0
	Mfor_IR00-17_47	0.991	0	0
	Mfor_IR00-17_48	1.393	0	0
	Mfor_IR00-17_49	0.566	0.034	0
	Mfor_IR00-17_5	0.708	0	0
	Mfor_IR00-17_50	4.264	0	0
	Mfor_IR00-17_51	2.289	0	0
	Mfor_IR00-17_52	0.307	0	0
	Mfor_IR00-17_53	0.197	0.146	0
	Mfor_IR00-17_6	1.007	0	0
	Mfor_IR00-17_7	2.061	0	0
	Mfor_IR00-17_8	0.763	0	0
	Mfor_IR00-17_9	1.29	0	0
	Mfor_IR18-20_1	0.559	0	0
	Mfor_IR18-20_2	0.267	0.095	0
	Mfor_IR18-20_3	0.527	0	0
	Mfor_IR18-20_4	0.897	0.129	0
	Mfor_IR18-20_5	1.141	0	0
	Mfor_IR21-26_1	1.424	0	0
	Mfor_IR21-26_10	1.558	0	0
	Mfor_IR21-26_11	2.423	0	0
	Mfor_IR21-26_12	5.806	0	0
	Mfor_IR21-26_13	3.147	0	0
	Mfor_IR21-26_14	1.55	0	0
	Mfor_IR21-26_15	5.806	0	0
	Mfor_IR21-26_16	2.4	0.009	0
	Mfor_IR21-26_17	1.172	0	0
	Mfor_IR21-26_18	0.74	0	0
	Mfor_IR21-26_2	2.927	0	0
	Mfor_IR21-26_3	0	0	0
	Mfor_IR21-26_4	2.494	0.198	0
	Mfor_IR21-26_5	0.944	0	0
	Mfor_IR21-26_6	0.307	0	0
	Mfor_IR21-26_7	2.636	0	0
	Mfor_IR21-26_8	2.022	0	0
	Mfor_IR21-26_9	0.897	0	0
	Mfor_IR25a	145.008	7.927	0.414
	Mfor_IR27-28_1	1.825	0	0
	Mfor_IR27-28_2	1.337	0	0
	Mfor_IR29-31_1	0.795	0	0
	Mfor_IR29-31_10	1.251	0	0
	Mfor_IR29-31_11	1.471	0	0
	Mfor_IR29-31_12	1.062	0	0
	Mfor_IR29-31_13	1.762	1.033	0
	Mfor_IR29-31_14	0.543	0	0
	Mfor_IR29-31_2	0.299	0	0
	Mfor_IR29-31_3	1.125	0	0
	Mfor_IR29-31_4	0.763	0	0
	Mfor_IR29-31_5	0.913	0	0
	Mfor_IR29-31_6	0.826	0	0
	Mfor_IR29-31_7	0.291	0	0
	Mfor_IR29-31_8	0.834	0.181	0
	Mfor_IR29-31_9	1.676	0	0
	Mfor_IR33	1.157	0	0
	Mfor_IR35-36_1	0	0.353	0
	Mfor_IR35-36_2	0.094	0.215	0
	Mfor_IR35-36_3	0.212	0.198	0
	Mfor_IR35-36_4	0.275	0.275	0
	Mfor_IR37-41_1	0.747	0.267	0
	Mfor_IR37-41_10	1.723	0	0
	Mfor_IR37-41_11	0.7	0	0
	Mfor_IR37-41_12	0.747	0.034	0
	Mfor_IR37-41_2	0.747	0	0
	Mfor_IR37-41_3	1.29	0	0
	Mfor_IR37-41_4	0.74	0	0
	Mfor_IR37-41_5	0.323	0.172	0
	Mfor_IR37-41_6	0.952	0	0
	Mfor_IR37-41_7	0.96	0	0
	Mfor_IR37-41_8	0.338	0	0
	Mfor_IR37-41_9	0.7	0	0
	Mfor_IR40a_1	0.637	0	0
	Mfor_IR40a_10	0.417	0	0
	Mfor_IR40a_11	1.975	0	0
	Mfor_IR40a_12	0.952	0	0
	Mfor_IR40a_13	0.33	0	0
	Mfor_IR40a_14	0.629	0	0
	Mfor_IR40a_15	0.637	0	0
	Mfor_IR40a_16	0.433	0.31	0
	Mfor_IR40a_17	0.614	0	0
	Mfor_IR40a_18	0.944	0	0
	Mfor_IR40a_19	0.378	0	0
	Mfor_IR40a_2	0.464	0	0
	Mfor_IR40a_20	1.07	0	0
	Mfor_IR40a_21	2.455	0	0
	Mfor_IR40a_22	0.393	0	0
	Mfor_IR40a_23	1.684	0	0
	Mfor_IR40a_24	0.732	0	0
	Mfor_IR40a_25	1.149	0	0
	Mfor_IR40a_26	0.472	0.172	0
	Mfor_IR40a_27	0	0	0
	Mfor_IR40a_28	1.007	0	0
	Mfor_IR40a_29	1.039	0	0
	Mfor_IR40a_3	1.133	0	0
	Mfor_IR40a_30	1.054	0	0
	Mfor_IR40a_31	0.582	0	0
	Mfor_IR40a_32	0	0	0
	Mfor_IR40a_33	0.566	0	0
	Mfor_IR40a_34	1.503	0	0
	Mfor_IR40a_35	0.472	0	0
	Mfor_IR40a_36	0.968	0	0
	Mfor_IR40a_37	1.636	0	0
	Mfor_IR40a_38	1.117	0	0
	Mfor_IR40a_39	0.134	0.318	0
	Mfor_IR40a_4	0.622	0	0
	Mfor_IR40a_40	1.456	0.069	0
	Mfor_IR40a_41	1.896	0	0
	Mfor_IR40a_42	0.991	0	0
	Mfor_IR40a_43	0.747	0	0
	Mfor_IR40a_44	0.677	0	0
	Mfor_IR40a_45	1.526	0	0
	Mfor_IR40a_46	0.504	0	0
	Mfor_IR40a_47	0.582	0	0
	Mfor_IR40a_48	0.913	0	0
	Mfor_IR40a_49	0.842	0	0
	Mfor_IR40a_5	2.455	0	0
	Mfor_IR40a_50	0.622	0	0
	Mfor_IR40a_51	0.197	0.344	0
	Mfor_IR40a_52	1.157	1.127	0
	Mfor_IR40a_53	1.298	0	0
	Mfor_IR40a_54	0.283	0	0
	Mfor_IR40a_55	1.149	0	0
	Mfor_IR40a_56	4.949	0	0
	Mfor_IR40a_57	0.582	0	0
	Mfor_IR40a_58	0.968	0	0
	Mfor_IR40a_59	1.393	0	0
	Mfor_IR40a_6	0.645	0	0
	Mfor_IR40a_60	1.991	0	0
	Mfor_IR40a_61	0.433	0	0
	Mfor_IR40a_62	0.283	0	0
	Mfor_IR40a_63	1.149	0	0
	Mfor_IR40a_64	0.96	0	0
	Mfor_IR40a_65	0.889	0	0
	Mfor_IR40a_66	1.322	0	0.044
	Mfor_IR40a_67	0.661	0.671	0
	Mfor_IR40a_68	0.386	0.37	0
	Mfor_IR40a_69	1.259	0	0
	Mfor_IR40a_7	1.833	0	0
	Mfor_IR40a_70	0.26	0	0
	Mfor_IR40a_71	1.023	0	0
	Mfor_IR40a_72	0.409	0	0
	Mfor_IR40a_73	1.865	0	0
	Mfor_IR40a_74	1.149	0.086	0
	Mfor_IR40a_75	1.007	0	0
	Mfor_IR40a_76	0.543	0	0
	Mfor_IR40a_8	0	0.258	0
	Mfor_IR40a_9	0.338	0	0
	Mfor_IR42-45_1	0.787	0	0
	Mfor_IR42-45_10	0.574	0	0
	Mfor_IR42-45_11	0.881	0	0
	Mfor_IR42-45_12	0.598	0	0
	Mfor_IR42-45_13	0.771	0	0.177
	Mfor_IR42-45_14	1.314	0	0
	Mfor_IR42-45_15	1.007	0	0
	Mfor_IR42-45_16	1.518	0	0
	Mfor_IR42-45_17	0.511	0	0
	Mfor_IR42-45_18	0.606	0	0
	Mfor_IR42-45_19	1.684	0	0
	Mfor_IR42-45_2	0.873	0	0
	Mfor_IR42-45_20	0.661	0	0
	Mfor_IR42-45_21	1.007	0	0
	Mfor_IR42-45_22	0.779	0	0
	Mfor_IR42-45_23	0.338	0.611	0
	Mfor_IR42-45_24	0.48	0.06	0
	Mfor_IR42-45_25	1.794	0	0
	Mfor_IR42-45_26	3.454	0	0
	Mfor_IR42-45_27	0.582	0	0
	Mfor_IR42-45_28	0.386	0	0
	Mfor_IR42-45_29	1.786	0	0
	Mfor_IR42-45_3	1.101	0	0
	Mfor_IR42-45_30	1.133	0	0
	Mfor_IR42-45_31	0.582	0	0
	Mfor_IR42-45_32	1.518	0	0
	Mfor_IR42-45_33	1.039	0.026	0
	Mfor_IR42-45_34	1.125	0	0
	Mfor_IR42-45_35	1.424	0	0
	Mfor_IR42-45_36	1.692	0	0
	Mfor_IR42-45_37	1.463	0	0
	Mfor_IR42-45_38	0.74	0.052	0
	Mfor_IR42-45_39	0.606	0	0
	Mfor_IR42-45_4	1.046	0	0.059
	Mfor_IR42-45_40	0.472	0.172	0
	Mfor_IR42-45_41	0.842	0	0
	Mfor_IR42-45_42	1.566	0	0
	Mfor_IR42-45_5	0.818	0	0
	Mfor_IR42-45_6	0.928	0	0
	Mfor_IR42-45_7	0.818	0	0
	Mfor_IR42-45_8	0.661	0	0
	Mfor_IR42-45_9	0.763	0.043	0
	Mfor_IR46-49_1	2.038	0	0
	Mfor_IR46-49_10	0.991	0	0
	Mfor_IR46-49_11	1.715	0	0
	Mfor_IR46-49_12	0.936	0	0
	Mfor_IR46-49_13	0.582	0.06	0
	Mfor_IR46-49_14	0.441	0	0
	Mfor_IR46-49_15	0.716	0.112	0
	Mfor_IR46-49_16	0.763	0	0
	Mfor_IR46-49_17	0.763	0.37	0.31
	Mfor_IR46-49_18	1.487	0	0
	Mfor_IR46-49_19	0.716	0	0
	Mfor_IR46-49_2	0.842	0.301	0
	Mfor_IR46-49_20	1.101	0	0
	Mfor_IR46-49_21	0.645	0	0
	Mfor_IR46-49_22	1.55	0	0
	Mfor_IR46-49_23	0.826	0	0
	Mfor_IR46-49_24	1.4	0.293	0
	Mfor_IR46-49_25	0.48	0	0
	Mfor_IR46-49_26	0.598	0.112	0
	Mfor_IR46-49_27	1.456	0.06	0
	Mfor_IR46-49_28	1.684	0.017	0
	Mfor_IR46-49_29	2.164	0	0
	Mfor_IR46-49_3	0.283	0	0
	Mfor_IR46-49_30	2.03	0	0
	Mfor_IR46-49_31	1.393	0	0
	Mfor_IR46-49_32	1.243	0	0
	Mfor_IR46-49_33	2.62	0	0
	Mfor_IR46-49_34	1.062	0	0
	Mfor_IR46-49_35	1.133	0	0
	Mfor_IR46-49_36	1.282	0	0
	Mfor_IR46-49_37	2.722	0	0
	Mfor_IR46-49_38	1.015	0.034	0
	Mfor_IR46-49_39	2.069	0	0
	Mfor_IR46-49_4	0.464	0.086	0
	Mfor_IR46-49_40	0.889	0.026	0
	Mfor_IR46-49_41	1.101	0	0
	Mfor_IR46-49_42	0.291	0	0
	Mfor_IR46-49_43	0.629	0.293	0
	Mfor_IR46-49_44	1.636	0	0
	Mfor_IR46-49_45	2.014	0	0
	Mfor_IR46-49_46	2.337	0	0
	Mfor_IR46-49_5	0.968	0	0
	Mfor_IR46-49_6	0.818	0	0
	Mfor_IR46-49_7	0.574	0	0
	Mfor_IR46-49_8	0.661	0	0
	Mfor_IR46-49_9	0.338	0.12	0
	Mfor_IR51-62_1	0.913	0	0
	Mfor_IR51-62_10	0.881	0.215	0
	Mfor_IR51-62_11	0.732	0.086	0.295
	Mfor_IR51-62_12	1.133	0	0
	Mfor_IR51-62_13	0.48	0	0
	Mfor_IR51-62_14	0.842	0	0
	Mfor_IR51-62_15	0.653	0	0
	Mfor_IR51-62_16	0.755	0	0
	Mfor_IR51-62_17	1.377	0	0
	Mfor_IR51-62_18	0.511	0	0
	Mfor_IR51-62_19	1.133	0	0
	Mfor_IR51-62_2	0.708	0	0
	Mfor_IR51-62_20	0.936	0	0
	Mfor_IR51-62_21	0.283	0	0
	Mfor_IR51-62_22	1.754	0	0
	Mfor_IR51-62_23	1.511	0	0
	Mfor_IR51-62_24	1.046	0	0
	Mfor_IR51-62_25	1.432	0	0
	Mfor_IR51-62_26	1.172	0	0
	Mfor_IR51-62_27	1.841	0	0
	Mfor_IR51-62_28	0.661	0	0
	Mfor_IR51-62_29	1.046	0	0
	Mfor_IR51-62_3	0.74	0.086	0
	Mfor_IR51-62_30	1.07	0	0
	Mfor_IR51-62_31	5.106	0	0
	Mfor_IR51-62_32	1.172	0	0
	Mfor_IR51-62_33	0.378	0	0
	Mfor_IR51-62_34	0	0	0
	Mfor_IR51-62_4	1.369	0	0
	Mfor_IR51-62_5	1.196	0.017	0
	Mfor_IR51-62_6	0.795	0	0
	Mfor_IR51-62_7	1.361	0	0
	Mfor_IR51-62_8	0.842	0	0
	Mfor_IR51-62_9	0.629	0	0
	Mfor_IR64_1	1.007	0	0
	Mfor_IR64_2	0.228	0.164	0
	Mfor_IR64_3	1.007	0	0
	Mfor_IR64_4	0.291	0.172	0.177
	Mfor_IR65-87_10	0.795	0.146	0
	Mfor_IR65-87_11	1.589	0	0
	Mfor_IR65-87_12	0.826	0	0
	Mfor_IR65-87_13	1.282	0	0
	Mfor_IR65-87_14	0.488	0	0
	Mfor_IR65-87_15	1.109	0	0
	Mfor_IR65-87_16	0.637	0	0
	Mfor_IR65-87_17	0.504	0	0
	Mfor_IR65-87_18	0.582	0	0
	Mfor_IR65-87_19	1.369	0	0
	Mfor_IR65-87_20	0.795	0	0
	Mfor_IR65-87_21	0.755	0	0
	Mfor_IR65-87_22	0.74	0.043	0
	Mfor_IR65-87_23	0.661	0	0
	Mfor_IR65-87_24	0.354	0	0
	Mfor_IR65-87_25	0.669	0	0
	Mfor_IR65-87_26	0.299	0	0
	Mfor_IR65-87_27	3.493	0.181	0
	Mfor_IR65-87_28	1.172	0	0
	Mfor_IR65-87_29	1.172	0	0
	Mfor_IR65-87_30	1.141	0	0
	Mfor_IR65-87_31	0.755	0	0
	Mfor_IR65-87_32	0.559	0	0
	Mfor_IR65-87_33	0.582	0	0
	Mfor_IR65-87_34	0.543	0	0
	Mfor_IR65-87_35	0.48	0	0
	Mfor_IR65-87_36	0.543	0	0
	Mfor_IR65-87_37	0.865	0	0
	Mfor_IR65-87_38	0.441	0	0
	Mfor_IR65-87_39	0.417	0.25	0
	Mfor_IR65-87_40	0.85	0	0
	Mfor_IR65-87_41	0.842	0	0
	Mfor_IR65-87_42	1.054	0	0
	Mfor_IR65-87_43	2.864	0	0
	Mfor_IR65-87_44	0.559	0.069	0
	Mfor_IR65-87_45	0.653	0.095	0
	Mfor_IR65-87_46	0.708	0.06	0
	Mfor_IR65-87_47	0.661	0.026	0
	Mfor_IR65-87_48	1.369	0	0
	Mfor_IR65-87_49	0.865	0	0
	Mfor_IR65-87_5	0	0	0
	Mfor_IR65-87_50	0.614	0	0
	Mfor_IR65-87_51	1.282	0.077	0
	Mfor_IR65-87_52	1.101	0	0
	Mfor_IR65-87_53	0.417	0	0
	Mfor_IR65-87_54	1.078	0	0
	Mfor_IR65-87_55	1.337	0	0
	Mfor_IR65-87_56	1.613	0	0
	Mfor_IR65-87_57	0.763	0.026	0
	Mfor_IR65-87_58	1.526	0.095	0
	Mfor_IR65-87_59	1.094	0.077	0
	Mfor_IR65-87_6	1.188	0	0
	Mfor_IR65-87_60	2.974	0	0
	Mfor_IR65-87_61	0.976	0.026	0
	Mfor_IR65-87_62	1.408	0	0
	Mfor_IR65-87_63	0.094	0.448	0
	Mfor_IR65-87_64	1.692	0	0
	Mfor_IR65-87_65	2.99	0	0
	Mfor_IR65-87_66	1.196	0	0
	Mfor_IR65-87_67	0.606	0	0
	Mfor_IR65-87_68	1.039	0	0
	Mfor_IR65-87_7	1.597	0	0
	Mfor_IR65-87_8	0.669	0.146	0
	Mfor_IR65-87_9	1.243	0	0
	Mfor_IR68a	0.653	0.12	0
	Mfor_IR75_1	0.566	0.138	0
	Mfor_IR75_10	0.118	0.379	0.266
	Mfor_IR75_11	0.338	0.43	0
	Mfor_IR75_12	0.307	0.551	0
	Mfor_IR75_13	0	0.284	0
	Mfor_IR75_14	0.622	0.981	0
	Mfor_IR75_15	0.291	0.852	0
	Mfor_IR75_16	0	0	0
	Mfor_IR75_2	0.26	0.095	0
	Mfor_IR75_3	0	0.284	0
	Mfor_IR75_4	0.181	0.387	0
	Mfor_IR75_5	0	0.508	0
	Mfor_IR75_6	0	0.361	0
	Mfor_IR75_7	0.747	0.138	0
	Mfor_IR75_8	0.244	0.086	0
	Mfor_IR75_9	0.386	0	0.222
	Mfor_IR8a	1.456	3.133	0
	Mfor_IR93a_1	1.007	0.077	0
	Mfor_IR93a_2	0.645	0	0
	Mfor_IR93a_3	0.622	0.224	0
	Mfor_IR93a_4	0.582	0	0
	Mfor_IR95	0.779	0	0
	Mfor_IR96_1	0.496	0	0
	Mfor_IR96_10	2.313	0	0
	Mfor_IR96_11	1.227	0	0
	Mfor_IR96_2	0.732	0.052	0
	Mfor_IR96_3	0.559	0	0
	Mfor_IR96_4	0.559	0.181	0.074
	Mfor_IR96_5	0.59	0.12	0
	Mfor_IR96_6	0.346	0	0
	Mfor_IR96_7	0.307	0.336	0
	Mfor_IR96_8	1.172	0	0
	Mfor_IR96_9	2.824	0	0
	MforIav	0.181	0.198	0
	MforIav	0.071	0.189	0
	MforIav	0	0.361	0
	MforPain3	2.667	1.842	0.473
	MforPain1	16.066	13.091	2.333
	MforPain2	2.132	1.17	2.348
	MforPkd2	17.167	22.36	0.797
	MforPyr	0	0.241	0
	MforPyr	0.574	0.129	0
	MforPyr	0.212	0.034	0.251
	MforPyr	0.684	0	0
	MforTRP	0.669	0.103	0
	MforTRPA.1	0.692	0.654	0.089
	MforTRPA.2	0.205	0.284	0.295
	MforTRPA1	0.7	0.129	0
	MforTRPA1	0	0.379	0
	MforTRPA1	0.37	0.267	0
	MforTRPA1-2	0.299	0.103	0
	MforTRPA1-like1	0	0.241	0
	MforTRPA1-like1	0.102	0.387	0.133
	MforTRPA1-like1	0.212	0.241	0.177
	MforTRPA1-like1	0	0.422	0
	MforTRPA1-like2.1	0.205	0.129	0
	MforTRPA1-like2.1	0.228	0.086	0
	MforTRPA1-like2.1	0.37	0.405	0.443
	MforTRPA1-like2.1	0.299	0.112	0.177
	MforTRPA1-like2.2	1.18	0.973	0.532
	MforTRPA1-like2.3	0.236	0.43	5.553
	MforTRPA1-like2.3	0.504	0.301	4.874
	MforTRPA1-like2.3	0.244	0.267	3.574
	MforTRPA1-like4	0.338	0.215	0.03
	MforTRPA1-like4	0.401	0.697	0
	MforTRPA5	0.842	0.714	0
	MforTRPA5-1	3.918	1.033	0.192
	MforTRPA5-2.2	0	0.413	0
	MforTRPA5-2.2	0.244	0.224	0
	MforTRPA5-2.2	0.307	0.112	0.369
	MforTRPA5-2.2	0	0.284	0
	MforTRPA5-2.2	0.307	0.112	0
	MforTRPA5-3	1.361	2.892	0.015
	MforTRPApw	0.566	0.542	0.089
	MforTRPM	0.386	0.843	2.762
	MforTRPMc	0	0.465	0
	MforTRPMc	0.315	0.112	0
	MforTRPMc	0	1.033	0
	MforTRPMc	0	0.12	0
	MforTRPMc	1.951	1.558	0.103
	MforTRPMc	0.779	0	0
	MforTRPMc.2	1.282	1.076	0.059
